# Supplementary material for: Modeling double strand break susceptibility to interrogate structural variation in cancer
Source: Genome Biol. 2019 Feb 8;20:28. doi: 10.1186/s13059-019-1635-1 (PMC6368699; doi:10.1186/s13059-019-1635-1)
Supplement: Supplementary file 2 — Tables S1. bigWig files from http://hgdownload.soe.ucsc.edu/gbdb/hg19/bbi/ used to create feature sets. Table S2. Extended NHEK Feature Set. Table S3. Sources of annotation files and their names. (XLSX 62 kb) [file 13059_2019_1635_MOESM2_ESM.xlsx]

## Sheet: Table S1
.bigWig files from http://hgdownload.soe.ucsc.edu/gbdb/hg19/bbi/ used to create feature sets
Cell line	Name	bigwig file	source
Mcf7	CTCF	wgEncodeOpenChromChipMcf7CtcfSig.bigWig	http://hgdownload.soe.ucsc.edu/gbdb/hg19/bbi/
Mcf7	H3K9me3	wgEncodeSydhHistoneMcf7H3k09me3UcdSig.bigWig	http://hgdownload.soe.ucsc.edu/gbdb/hg19/bbi/
Mcf7	H3K27ac	wgEncodeSydhHistoneMcf7H3k27acUcdSig.bigWig	http://hgdownload.soe.ucsc.edu/gbdb/hg19/bbi/
Mcf7	H3K27me3	wgEncodeSydhHistoneMcf7H3k27me3bUcdSig.bigWig	http://hgdownload.soe.ucsc.edu/gbdb/hg19/bbi/
Mcf7	H3K36me3	wgEncodeSydhHistoneMcf7H3k36me3bUcdSig.bigWig	http://hgdownload.soe.ucsc.edu/gbdb/hg19/bbi/
Mcf7	H3K4me3	wgEncodeUwHistoneMcf7H3k4me3StdRawRep1.bigWig	http://hgdownload.soe.ucsc.edu/gbdb/hg19/bbi/
Mcf7	Pol2b	wgEncodeOpenChromChipMcf7Pol2Sig.bigWig	http://hgdownload.soe.ucsc.edu/gbdb/hg19/bbi/
Mcf7	OpenChromDnase	wgEncodeOpenChromDnaseMcf7Sig.bigWig	http://hgdownload.soe.ucsc.edu/gbdb/hg19/bbi/
Mcf7	RNA-Seq	wgEncodeCaltechRnaSeqMcf7R2x75Il200SigRep1V2.bigWig	http://hgdownload.soe.ucsc.edu/gbdb/hg19/bbi/
Mcf7	Replication Seq	wgEncodeUwRepliSeqMcf7SumSignalRep1.bigWig	http://hgdownload.soe.ucsc.edu/gbdb/hg19/bbi/
NHEK	CTCF	wgEncodeBroadHistoneNhekCtcfStdSig.bigWig	http://hgdownload.soe.ucsc.edu/gbdb/hg19/bbi/
NHEK	H3K9me3	wgEncodeBroadHistoneNhekH3k09me3Sig.bigWig	http://hgdownload.soe.ucsc.edu/gbdb/hg19/bbi/
NHEK	H3K27ac	wgEncodeBroadHistoneNhekH3k27acStdSig.bigWig	http://hgdownload.soe.ucsc.edu/gbdb/hg19/bbi/
NHEK	H3K27me3	wgEncodeBroadHistoneNhekH3k27me3StdSig.bigWig	http://hgdownload.soe.ucsc.edu/gbdb/hg19/bbi/
NHEK	H3K36me3	wgEncodeBroadHistoneNhekH3k36me3StdSig.bigWig	http://hgdownload.soe.ucsc.edu/gbdb/hg19/bbi/
NHEK	H3K4me3	wgEncodeBroadHistoneNhekH3k4me3StdSig.bigWig	http://hgdownload.soe.ucsc.edu/gbdb/hg19/bbi/
NHEK	Pol2b	wgEncodeBroadHistoneNhekPol2bStdSig.bigWig	http://hgdownload.soe.ucsc.edu/gbdb/hg19/bbi/
NHEK	OpenChromDnase	wgEncodeOpenChromDnaseNhekSig.bigWig	http://hgdownload.soe.ucsc.edu/gbdb/hg19/bbi/
NHEK	RNA-Seq	wgEncodeRegTxnCaltechRnaSeqNhekR2x75Il200SigPooled	http://hgdownload.soe.ucsc.edu/gbdb/hg19/bbi/
NHEK	Replication Seq	wgEncodeUwRepliSeqNhekSumSignalRep1.bigWig	http://hgdownload.soe.ucsc.edu/gbdb/hg19/bbi/
K562	CTCF	wgEncodeBroadHistoneK562CtcfStdSig.bigWig	http://hgdownload.soe.ucsc.edu/gbdb/hg19/bbi/
K562	H3K27ac	wgEncodeBroadHistoneK562H3k27acStdSig.bigWig	http://hgdownload.soe.ucsc.edu/gbdb/hg19/bbi/
K562	H3K27me3	wgEncodeBroadHistoneK562H3k27me3StdSig.bigWig	http://hgdownload.soe.ucsc.edu/gbdb/hg19/bbi/
K562	H3K36me3	wgEncodeBroadHistoneK562H3k36me3StdSig.bigWig	http://hgdownload.soe.ucsc.edu/gbdb/hg19/bbi/
K562	H3K4me3	wgEncodeBroadHistoneK562H3k4me3StdSig.bigWig	http://hgdownload.soe.ucsc.edu/gbdb/hg19/bbi/
K562	Pol2b	wgEncodeBroadHistoneK562Pol2bStdSig.bigWig	http://hgdownload.soe.ucsc.edu/gbdb/hg19/bbi/
K562	OpenChromDnase	wgEncodeOpenChromDnaseK562Sig.bigWig	http://hgdownload.soe.ucsc.edu/gbdb/hg19/bbi/
K562	RNA-Seq	wgEncodeRegTxnCaltechRnaSeqK562R2x75Il200SigPooled	http://hgdownload.soe.ucsc.edu/gbdb/hg19/bbi/
K562	Replication Seq	wgEncodeUwRepliSeqK562SumSignalRep1.bigWig	http://hgdownload.soe.ucsc.edu/gbdb/hg19/bbi/
K562	H3K9me3	wgEncodeBroadHistoneK562H3k9me3StdSig.bigWig	http://hgdownload.soe.ucsc.edu/gbdb/hg19/bbi/
primary human B lymphocytes	G-quadruplex	GSE63874_Na_PDS_12_minus.bedGraph.gz	ftp://ftp.ncbi.nlm.nih.gov/geo/series/GSE63nnn/GSE63874/suppl/GSE63874_Na_PDS_12_minus.bedGraph.gz
primary human B lymphocytes	G-quadruplex	GSE63874_Na_PDS_12_plus.bedGraph.gz	ftp://ftp.ncbi.nlm.nih.gov/geo/series/GSE63nnn/GSE63874/suppl/GSE63874_Na_PDS_12_minus.bedGraph.gz

## Sheet: Table S2
Extended NHEK Feature Set
.bigWig files from http://hgdownload.soe.ucsc.edu/gbdb/hg19/bbi/ used to create feature sets
Cell line	Name	bigwig file	source
NHEK	CTCF	wgEncodeBroadHistoneNhekCtcfStdSig.bigWig	http://hgdownload.soe.ucsc.edu/gbdb/hg19/bbi/
NHEK	EZH2	wgEncodeBroadHistoneNhekEzh239875Sig.bigWig	http://hgdownload.soe.ucsc.edu/gbdb/hg19/bbi/
NHEK	H2A.Z	wgEncodeBroadHistoneNhekH2azSig.bigWig	http://hgdownload.soe.ucsc.edu/gbdb/hg19/bbi/
NHEK	H3K9me3	wgEncodeBroadHistoneNhekH3k09me3Sig.bigWig	http://hgdownload.soe.ucsc.edu/gbdb/hg19/bbi/
NHEK	H3K27ac	wgEncodeBroadHistoneNhekH3k27acStdSig.bigWig	http://hgdownload.soe.ucsc.edu/gbdb/hg19/bbi/
NHEK	H3K27me3	wgEncodeBroadHistoneNhekH3k27me3StdSig.bigWig	http://hgdownload.soe.ucsc.edu/gbdb/hg19/bbi/
NHEK	H3K36me3	wgEncodeBroadHistoneNhekH3k36me3StdSig.bigWig	http://hgdownload.soe.ucsc.edu/gbdb/hg19/bbi/
NHEK	H3K4me1	wgEncodeBroadHistoneNhekH3k4me1StdSig.bigWig	http://hgdownload.soe.ucsc.edu/gbdb/hg19/bbi/
NHEK	H3K4me2	wgEncodeBroadHistoneNhekH3k4me2StdSig.bigWig	http://hgdownload.soe.ucsc.edu/gbdb/hg19/bbi/
NHEK	H3K4me3	wgEncodeBroadHistoneNhekH3k4me3StdSig.bigWig	http://hgdownload.soe.ucsc.edu/gbdb/hg19/bbi/
NHEK	H3K79me2	wgEncodeBroadHistoneNhekH3k79me2Sig.bigWig	http://hgdownload.soe.ucsc.edu/gbdb/hg19/bbi/
NHEK	H3K9ac	wgEncodeBroadHistoneNhekH3k9acStdSig.bigWig	http://hgdownload.soe.ucsc.edu/gbdb/hg19/bbi/
NHEK	H3K9me1	wgEncodeBroadHistoneNhekH3k9me1StdSig.bigWig	http://hgdownload.soe.ucsc.edu/gbdb/hg19/bbi/
NHEK	H4K20me1	wgEncodeBroadHistoneNhekH4k20me1StdSig.bigWig	http://hgdownload.soe.ucsc.edu/gbdb/hg19/bbi/
NHEK	Pol2b	wgEncodeBroadHistoneNhekPol2bStdSig.bigWig	http://hgdownload.soe.ucsc.edu/gbdb/hg19/bbi/
NHEK	OpenChromDnase	wgEncodeOpenChromDnaseNhekSig.bigWig	http://hgdownload.soe.ucsc.edu/gbdb/hg19/bbi/
NHEK	OpenChromFaire	wgEncodeOpenChromFaireNhekSig.bigWig	http://hgdownload.soe.ucsc.edu/gbdb/hg19/bbi/
NHEK	RNA-Seq	wgEncodeRegTxnCaltechRnaSeqNhekR2x75Il200SigPooled	http://hgdownload.soe.ucsc.edu/gbdb/hg19/bbi/
NHEK	Replication Seq	wgEncodeUwRepliSeqNhekSumSignalRep1.bigWig	http://hgdownload.soe.ucsc.edu/gbdb/hg19/bbi/
NHEK	HiC Eigenvectors	GSE63525_NHEK_combined.hic.gz	https://www.ncbi.nlm.nih.gov/geo/query/acc.cgi?acc=GSE63525
primary human B lymphocytes	G-quadruplex	GSE63874_Na_PDS_12_minus.bedGraph.gz	ftp://ftp.ncbi.nlm.nih.gov/geo/series/GSE63nnn/GSE63874/suppl/GSE63874_Na_PDS_12_minus.bedGraph.gz
primary human B lymphocytes	G-quadruplex	GSE63874_Na_PDS_12_plus.bedGraph.gz	ftp://ftp.ncbi.nlm.nih.gov/geo/series/GSE63nnn/GSE63874/suppl/GSE63874_Na_PDS_12_minus.bedGraph.gz

## Sheet: Table S3
Sources of annotation files and their names
Name	file	link	publication
ASEA	A549_SEA.bed	http://sea.edbc.org	SEA: a super-enhancer archive. (2016). SEA: a super-enhancer archive., 44(D1), D172–9. http://doi.org/10.1093/nar/gkv1243
Cancer500	cancerGenes260.bed	http://www.nature.com.ezproxy.is.ed.ac.uk/nature/journal/v505/n7484/full/nature12912.html#supplementary-information	Discovery and saturation analysis of cancer genes across 21 tumour types. (2014). Discovery and saturation analysis of cancer genes across 21 tumour types., 505(7484), 495–501. http://doi.org/10.1038/nature12912
Fragile Sites	all_fragile_sites_NCBI.bed	https://www.ncbi.nlm.nih.gov/gene/
Cosmic	cosmic_refGene.bed	https://cancer.sanger.ac.uk/census	A census of human cancer genes. (2004). A census of human cancer genes, 4(3), 177–183. http://doi.org/10.1038/nrc1299
RefGene	refGene.bed	http://hgdownload.soe.ucsc.edu/goldenPath/hg19/database/refGene.txt.gz	O'Leary, N. A., Wright, M. W., Brister, J. R., Ciufo, S., Haddad, D., McVeigh, R., et al. (2016). Reference sequence (RefSeq) database at NCBI: current status, taxonomic expansion, and functional annotation. Nucleic Acids Research, 44(D1), D733–45. http://doi.org/10.1093/nar/gkv1189
NHEK Chromatin States
1_Active_Promoter	wgEncodeBroadHmmNhekHMM.txt.gz	http://hgdownload.soe.ucsc.edu/goldenPath/hg19/database/wgEncodeBroadHmmHmecHMM.txt.gz	ChromHMM: automating chromatin-state discovery and characterization. (2012). ChromHMM: automating chromatin-state discovery and characterization, 9(3), 215–216. http://doi.org/10.1038/nmeth.1906
2_Weak_Promoter	wgEncodeBroadHmmNhekHMM.txt.gz	http://hgdownload.soe.ucsc.edu/goldenPath/hg19/database/wgEncodeBroadHmmHmecHMM.txt.gz	ChromHMM: automating chromatin-state discovery and characterization. (2012). ChromHMM: automating chromatin-state discovery and characterization, 9(3), 215–216. http://doi.org/10.1038/nmeth.1906
3_Poised_Promoter	wgEncodeBroadHmmNhekHMM.txt.gz	http://hgdownload.soe.ucsc.edu/goldenPath/hg19/database/wgEncodeBroadHmmHmecHMM.txt.gz	ChromHMM: automating chromatin-state discovery and characterization. (2012). ChromHMM: automating chromatin-state discovery and characterization, 9(3), 215–216. http://doi.org/10.1038/nmeth.1906
4_Strong_Enhancer	wgEncodeBroadHmmNhekHMM.txt.gz	http://hgdownload.soe.ucsc.edu/goldenPath/hg19/database/wgEncodeBroadHmmHmecHMM.txt.gz	ChromHMM: automating chromatin-state discovery and characterization. (2012). ChromHMM: automating chromatin-state discovery and characterization, 9(3), 215–216. http://doi.org/10.1038/nmeth.1906
5_Strong_Enhancer	wgEncodeBroadHmmNhekHMM.txt.gz	http://hgdownload.soe.ucsc.edu/goldenPath/hg19/database/wgEncodeBroadHmmHmecHMM.txt.gz	ChromHMM: automating chromatin-state discovery and characterization. (2012). ChromHMM: automating chromatin-state discovery and characterization, 9(3), 215–216. http://doi.org/10.1038/nmeth.1906
6_Weak_Enhancer	wgEncodeBroadHmmNhekHMM.txt.gz	http://hgdownload.soe.ucsc.edu/goldenPath/hg19/database/wgEncodeBroadHmmHmecHMM.txt.gz	ChromHMM: automating chromatin-state discovery and characterization. (2012). ChromHMM: automating chromatin-state discovery and characterization, 9(3), 215–216. http://doi.org/10.1038/nmeth.1906
7_Weak_Enhancer	wgEncodeBroadHmmNhekHMM.txt.gz	http://hgdownload.soe.ucsc.edu/goldenPath/hg19/database/wgEncodeBroadHmmHmecHMM.txt.gz	ChromHMM: automating chromatin-state discovery and characterization. (2012). ChromHMM: automating chromatin-state discovery and characterization, 9(3), 215–216. http://doi.org/10.1038/nmeth.1906
8_Insulator	wgEncodeBroadHmmNhekHMM.txt.gz	http://hgdownload.soe.ucsc.edu/goldenPath/hg19/database/wgEncodeBroadHmmHmecHMM.txt.gz	ChromHMM: automating chromatin-state discovery and characterization. (2012). ChromHMM: automating chromatin-state discovery and characterization, 9(3), 215–216. http://doi.org/10.1038/nmeth.1906
9_Txn_Transition	wgEncodeBroadHmmNhekHMM.txt.gz	http://hgdownload.soe.ucsc.edu/goldenPath/hg19/database/wgEncodeBroadHmmHmecHMM.txt.gz	ChromHMM: automating chromatin-state discovery and characterization. (2012). ChromHMM: automating chromatin-state discovery and characterization, 9(3), 215–216. http://doi.org/10.1038/nmeth.1906
10_Txn_Elongation	wgEncodeBroadHmmNhekHMM.txt.gz	http://hgdownload.soe.ucsc.edu/goldenPath/hg19/database/wgEncodeBroadHmmHmecHMM.txt.gz	ChromHMM: automating chromatin-state discovery and characterization. (2012). ChromHMM: automating chromatin-state discovery and characterization, 9(3), 215–216. http://doi.org/10.1038/nmeth.1906
11_Weak_Txn	wgEncodeBroadHmmNhekHMM.txt.gz	http://hgdownload.soe.ucsc.edu/goldenPath/hg19/database/wgEncodeBroadHmmHmecHMM.txt.gz	ChromHMM: automating chromatin-state discovery and characterization. (2012). ChromHMM: automating chromatin-state discovery and characterization, 9(3), 215–216. http://doi.org/10.1038/nmeth.1906
12_Repressed	wgEncodeBroadHmmNhekHMM.txt.gz	http://hgdownload.soe.ucsc.edu/goldenPath/hg19/database/wgEncodeBroadHmmHmecHMM.txt.gz	ChromHMM: automating chromatin-state discovery and characterization. (2012). ChromHMM: automating chromatin-state discovery and characterization, 9(3), 215–216. http://doi.org/10.1038/nmeth.1906
13_Heterochrom	wgEncodeBroadHmmNhekHMM.txt.gz	http://hgdownload.soe.ucsc.edu/goldenPath/hg19/database/wgEncodeBroadHmmHmecHMM.txt.gz	ChromHMM: automating chromatin-state discovery and characterization. (2012). ChromHMM: automating chromatin-state discovery and characterization, 9(3), 215–216. http://doi.org/10.1038/nmeth.1906
14_Repetitive	wgEncodeBroadHmmNhekHMM.txt.gz	http://hgdownload.soe.ucsc.edu/goldenPath/hg19/database/wgEncodeBroadHmmHmecHMM.txt.gz	ChromHMM: automating chromatin-state discovery and characterization. (2012). ChromHMM: automating chromatin-state discovery and characterization, 9(3), 215–216. http://doi.org/10.1038/nmeth.1906
15_Repetitive	wgEncodeBroadHmmNhekHMM.txt.gz	http://hgdownload.soe.ucsc.edu/goldenPath/hg19/database/wgEncodeBroadHmmHmecHMM.txt.gz	ChromHMM: automating chromatin-state discovery and characterization. (2012). ChromHMM: automating chromatin-state discovery and characterization, 9(3), 215–216. http://doi.org/10.1038/nmeth.1906
HMEC Chromatin States
1_Active_Promoter	wgEncodeBroadHmmHmecHMM.txt.gz	http://hgdownload.soe.ucsc.edu/goldenPath/hg19/database/wgEncodeBroadHmmHmecHMM.txt.gz	ChromHMM: automating chromatin-state discovery and characterization. (2012). ChromHMM: automating chromatin-state discovery and characterization, 9(3), 215–216. http://doi.org/10.1038/nmeth.1906
2_Weak_Promoter	wgEncodeBroadHmmHmecHMM.txt.gz	http://hgdownload.soe.ucsc.edu/goldenPath/hg19/database/wgEncodeBroadHmmHmecHMM.txt.gz	ChromHMM: automating chromatin-state discovery and characterization. (2012). ChromHMM: automating chromatin-state discovery and characterization, 9(3), 215–216. http://doi.org/10.1038/nmeth.1906
3_Poised_Promoter	wgEncodeBroadHmmHmecHMM.txt.gz	http://hgdownload.soe.ucsc.edu/goldenPath/hg19/database/wgEncodeBroadHmmHmecHMM.txt.gz	ChromHMM: automating chromatin-state discovery and characterization. (2012). ChromHMM: automating chromatin-state discovery and characterization, 9(3), 215–216. http://doi.org/10.1038/nmeth.1906
4_Strong_Enhancer	wgEncodeBroadHmmHmecHMM.txt.gz	http://hgdownload.soe.ucsc.edu/goldenPath/hg19/database/wgEncodeBroadHmmHmecHMM.txt.gz	ChromHMM: automating chromatin-state discovery and characterization. (2012). ChromHMM: automating chromatin-state discovery and characterization, 9(3), 215–216. http://doi.org/10.1038/nmeth.1906
5_Strong_Enhancer	wgEncodeBroadHmmHmecHMM.txt.gz	http://hgdownload.soe.ucsc.edu/goldenPath/hg19/database/wgEncodeBroadHmmHmecHMM.txt.gz	ChromHMM: automating chromatin-state discovery and characterization. (2012). ChromHMM: automating chromatin-state discovery and characterization, 9(3), 215–216. http://doi.org/10.1038/nmeth.1906
6_Weak_Enhancer	wgEncodeBroadHmmHmecHMM.txt.gz	http://hgdownload.soe.ucsc.edu/goldenPath/hg19/database/wgEncodeBroadHmmHmecHMM.txt.gz	ChromHMM: automating chromatin-state discovery and characterization. (2012). ChromHMM: automating chromatin-state discovery and characterization, 9(3), 215–216. http://doi.org/10.1038/nmeth.1906
7_Weak_Enhancer	wgEncodeBroadHmmHmecHMM.txt.gz	http://hgdownload.soe.ucsc.edu/goldenPath/hg19/database/wgEncodeBroadHmmHmecHMM.txt.gz	ChromHMM: automating chromatin-state discovery and characterization. (2012). ChromHMM: automating chromatin-state discovery and characterization, 9(3), 215–216. http://doi.org/10.1038/nmeth.1906
8_Insulator	wgEncodeBroadHmmHmecHMM.txt.gz	http://hgdownload.soe.ucsc.edu/goldenPath/hg19/database/wgEncodeBroadHmmHmecHMM.txt.gz	ChromHMM: automating chromatin-state discovery and characterization. (2012). ChromHMM: automating chromatin-state discovery and characterization, 9(3), 215–216. http://doi.org/10.1038/nmeth.1906
9_Txn_Transition	wgEncodeBroadHmmHmecHMM.txt.gz	http://hgdownload.soe.ucsc.edu/goldenPath/hg19/database/wgEncodeBroadHmmHmecHMM.txt.gz	ChromHMM: automating chromatin-state discovery and characterization. (2012). ChromHMM: automating chromatin-state discovery and characterization, 9(3), 215–216. http://doi.org/10.1038/nmeth.1906
10_Txn_Elongation	wgEncodeBroadHmmHmecHMM.txt.gz	http://hgdownload.soe.ucsc.edu/goldenPath/hg19/database/wgEncodeBroadHmmHmecHMM.txt.gz	ChromHMM: automating chromatin-state discovery and characterization. (2012). ChromHMM: automating chromatin-state discovery and characterization, 9(3), 215–216. http://doi.org/10.1038/nmeth.1906
11_Weak_Txn	wgEncodeBroadHmmHmecHMM.txt.gz	http://hgdownload.soe.ucsc.edu/goldenPath/hg19/database/wgEncodeBroadHmmHmecHMM.txt.gz	ChromHMM: automating chromatin-state discovery and characterization. (2012). ChromHMM: automating chromatin-state discovery and characterization, 9(3), 215–216. http://doi.org/10.1038/nmeth.1906
12_Repressed	wgEncodeBroadHmmHmecHMM.txt.gz	http://hgdownload.soe.ucsc.edu/goldenPath/hg19/database/wgEncodeBroadHmmHmecHMM.txt.gz	ChromHMM: automating chromatin-state discovery and characterization. (2012). ChromHMM: automating chromatin-state discovery and characterization, 9(3), 215–216. http://doi.org/10.1038/nmeth.1906
13_Heterochrom	wgEncodeBroadHmmHmecHMM.txt.gz	http://hgdownload.soe.ucsc.edu/goldenPath/hg19/database/wgEncodeBroadHmmHmecHMM.txt.gz	ChromHMM: automating chromatin-state discovery and characterization. (2012). ChromHMM: automating chromatin-state discovery and characterization, 9(3), 215–216. http://doi.org/10.1038/nmeth.1906
14_Repetitive	wgEncodeBroadHmmHmecHMM.txt.gz	http://hgdownload.soe.ucsc.edu/goldenPath/hg19/database/wgEncodeBroadHmmHmecHMM.txt.gz	ChromHMM: automating chromatin-state discovery and characterization. (2012). ChromHMM: automating chromatin-state discovery and characterization, 9(3), 215–216. http://doi.org/10.1038/nmeth.1906
15_Repetitive	wgEncodeBroadHmmHmecHMM.txt.gz	http://hgdownload.soe.ucsc.edu/goldenPath/hg19/database/wgEncodeBroadHmmHmecHMM.txt.gz	ChromHMM: automating chromatin-state discovery and characterization. (2012). ChromHMM: automating chromatin-state discovery and characterization, 9(3), 215–216. http://doi.org/10.1038/nmeth.1906
